# Supplementary material for: Tamoxifen therapy benefit in luminal A and B breast cancer with 20-year follow-up: Secondary analysis: Stockholm Tamoxifen-2, 3, and 5 randomized controlled trials
Source: J Natl Cancer Inst. 2026 Feb 19;118(7):1248–56. doi: 10.1093/jnci/djag049 (PMC13339100; doi:10.1093/jnci/djag049)
Supplement: djag049_Supplementary_Data [file djag049_supplementary_data.zip]

Archive with 1 entries (1 files):
- Supplementary 13 jan 2026 JNCI.pdf
